# Supplementary material for: Genome-wide analysis of peptidase content and expression in a virulent and attenuated Babesia bovis strain pair
Source: Mol Biochem Parasitol. 2011 Oct;179(2-2):111–3. doi: 10.1016/j.molbiopara.2011.06.005 (PMC3167272; doi:10.1016/j.molbiopara.2011.06.005)
Supplement: Supplementary file 2 [file mmc2.zip]

Archive with 3 entries (2 files):
- mmc2.pptx
- __MACOSX/
- __MACOSX/._mmc2.pptx
